# Supplementary material for: Initial Requirements for the Prototyping of an App for a Psychosocial Rehabilitation Project: An Integrative Review
Source: Int J Environ Res Public Health. 2025 Feb 18;22(2):310. doi: 10.3390/ijerph22020310 (PMC11855392; doi:10.3390/ijerph22020310)
Supplement: Supplementary file 1 [file ijerph-22-00310-s001.zip]

Archive with 1 entries (1 files):
- ijerph-3377847-supplementary.pdf
